# Supplementary material for: Educational Needs Analysis for Enhancing Cancer Survivor Nursing Care of Community Nurses
Source: Healthcare (Basel). 2026 Jul 18;14(14):2169. doi: 10.3390/healthcare14142169 (PMC13411229; doi:10.3390/healthcare14142169)
Supplement: Supplementary file 1 [file healthcare-14-02169-s001.zip]

Archive with 1 entries (1 files):
- healthcare-4399729-supplementary.pdf
